# Supplementary material for: M‐CSF directs myeloid and NK cell differentiation to protect from CMV after hematopoietic cell transplantation
Source: EMBO Mol Med. 2023 Aug 28;15(11):e17694. doi: 10.15252/emmm.202317694 (PMC10630876; doi:10.15252/emmm.202317694)
Supplement: Supplementary file 7 — Source Data for Figure 1 [file EMMM-15-e17694-s015.zip]

Archive with 44 entries (37 files):
- Figure 1/
- __MACOSX/._Figure 1
- Figure 1/.DS_Store
- __MACOSX/Figure 1/._.DS_Store
- Figure 1/1F/
- __MACOSX/Figure 1/._1F
- Figure 1/1G/
- __MACOSX/Figure 1/._1G
- Figure 1/1B/
- __MACOSX/Figure 1/._1B
- Figure 1/1E/
- __MACOSX/Figure 1/._1E
- Figure 1/1D/
- __MACOSX/Figure 1/._1D
- Figure 1/1C/
- __MACOSX/Figure 1/._1C
- Figure 1/1F/1F PBS d8.tiff
- __MACOSX/Figure 1/1F/._1F PBS d8.tiff
- Figure 1/1F/1F.xlsx
- __MACOSX/Figure 1/1F/._1F.xlsx
- Figure 1/1F/1F M-CSF d8.tiff
- __MACOSX/Figure 1/1F/._1F M-CSF d8.tiff
- Figure 1/1G/1G.xlsx
- __MACOSX/Figure 1/1G/._1G.xlsx
- Figure 1/1B/1B.xlsx
- __MACOSX/Figure 1/1B/._1B.xlsx
- Figure 1/1E/1E.xlsx
- __MACOSX/Figure 1/1E/._1E.xlsx
- Figure 1/1E/1E M-CSF d8.tiff
- __MACOSX/Figure 1/1E/._1E M-CSF d8.tiff
- Figure 1/1E/1E PBS d8.tiff
- __MACOSX/Figure 1/1E/._1E PBS d8.tiff
- Figure 1/1D/1D.xlsx
- __MACOSX/Figure 1/1D/._1D.xlsx
- Figure 1/1D/1D Necrotic cells.tiff
- __MACOSX/Figure 1/1D/._1D Necrotic cells.tiff
- Figure 1/1D/1D Apoptotic cells.tiff
- __MACOSX/Figure 1/1D/._1D Apoptotic cells.tiff
- Figure 1/1C/1C M-CSF.tiff
- __MACOSX/Figure 1/1C/._1C M-CSF.tiff
- Figure 1/1C/1C.xlsx
- __MACOSX/Figure 1/1C/._1C.xlsx
- Figure 1/1C/1C PBS.tiff
- __MACOSX/Figure 1/1C/._1C PBS.tiff
