# Supplementary material for: M‐CSF directs myeloid and NK cell differentiation to protect from CMV after hematopoietic cell transplantation
Source: EMBO Mol Med. 2023 Aug 28;15(11):e17694. doi: 10.15252/emmm.202317694 (PMC10630876; doi:10.15252/emmm.202317694)
Supplement: Supplementary file 7 — Source Data for Figure 1 [file EMMM-15-e17694-s015.zip › Figure 1/1F/1F.xlsx]

## Sheet: 1F - Infected cells
biological replicates	MCMV, no MCSF	MCMV, with MCSF
1	37.6	0
2	23.7	0
3	9.22	0
4		0
n =	3	4
8 days post infection	Number of infected cells/10 mm^2
