# Supplementary material for: M‐CSF directs myeloid and NK cell differentiation to protect from CMV after hematopoietic cell transplantation
Source: EMBO Mol Med. 2023 Aug 28;15(11):e17694. doi: 10.15252/emmm.202317694 (PMC10630876; doi:10.15252/emmm.202317694)
Supplement: Supplementary file 7 — Source Data for Figure 1 [file EMMM-15-e17694-s015.zip › Figure 1/1G/1G.xlsx]

## Sheet: 1G - Viral load
biological replicates	MCMV, no MCSF	MCMV, with MCSF
1	7185.8	202.33
2	1403.96	71.1
3	2897.44	50.71
4	160.29	21.69
5		4.37
n =	4	5
8 days post infection	Copies/200 ng RNA
