# Supplementary material for: M‐CSF directs myeloid and NK cell differentiation to protect from CMV after hematopoietic cell transplantation
Source: EMBO Mol Med. 2023 Aug 28;15(11):e17694. doi: 10.15252/emmm.202317694 (PMC10630876; doi:10.15252/emmm.202317694)
Supplement: Supplementary file 7 — Source Data for Figure 1 [file EMMM-15-e17694-s015.zip › Figure 1/1B/1B.xlsx]

## Sheet: 1B - Survival curve
Days after HSPC transplantation	Black (HSPC, no infection)	MCMV, no MCSF	MCMV, with MCSF
35	0
35	0
35	0
35	0
35	0
22		1
23		1
25		1
25		1
25		1
28		1
35		0
25			1
35			0
35			0
35			0
35			0
35			0
n =	5	7	6
Legend:	0 = "alive"
	1 = "dead"
