# Supplementary material for: M‐CSF directs myeloid and NK cell differentiation to protect from CMV after hematopoietic cell transplantation
Source: EMBO Mol Med. 2023 Aug 28;15(11):e17694. doi: 10.15252/emmm.202317694 (PMC10630876; doi:10.15252/emmm.202317694)
Supplement: Supplementary file 7 — Source Data for Figure 1 [file EMMM-15-e17694-s015.zip › Figure 1/1D/1D.xlsx]

## Sheet: 1D - Apoptotic vs. necrotic
biological replicates	MCMV, no MCSF	MCMV, with MCSF		biological replicates	MCMV, no MCSF	MCMV, with MCSF
1	4	1		1	99	38
2	2	2		2	61	42
3	3	0		3	92	45
4		1		4		12
n =	3	4		n =	3	4
	apoptotic cells				necrotic cells
4 days post infection	cells/10 mm^2			4 days post infection	cells/10 mm^2
