# Supplementary material for: M‐CSF directs myeloid and NK cell differentiation to protect from CMV after hematopoietic cell transplantation
Source: EMBO Mol Med. 2023 Aug 28;15(11):e17694. doi: 10.15252/emmm.202317694 (PMC10630876; doi:10.15252/emmm.202317694)
Supplement: Supplementary file 7 — Source Data for Figure 1 [file EMMM-15-e17694-s015.zip › Figure 1/1C/1C.xlsx]

## Sheet: 1C - Inflammatory foci
biological replicates	MCMV, no MCSF	MCMV, with MCSF
1	38	19
2	24	20
3	28	17
4		8
n =	3	4
4 days post infection	foci/10 mm^2
