# Supplementary material for: M‐CSF directs myeloid and NK cell differentiation to protect from CMV after hematopoietic cell transplantation
Source: EMBO Mol Med. 2023 Aug 28;15(11):e17694. doi: 10.15252/emmm.202317694 (PMC10630876; doi:10.15252/emmm.202317694)
Supplement: Supplementary file 8 — Source Data for Figure 2 [file EMMM-15-e17694-s013.zip]

Archive with 36 entries (31 files):
- Figure 2/
- __MACOSX/._Figure 2
- Figure 2/.DS_Store
- __MACOSX/Figure 2/._.DS_Store
- Figure 2/2A/
- __MACOSX/Figure 2/._2A
- Figure 2/2C/
- __MACOSX/Figure 2/._2C
- Figure 2/2D/
- __MACOSX/Figure 2/._2D
- Figure 2/2E/
- __MACOSX/Figure 2/._2E
- Figure 2/2A/2A MCSF, no MCMV.tiff
- __MACOSX/Figure 2/2A/._2A MCSF, no MCMV.tiff
- Figure 2/2A/2A MCSF, MCMV.tiff
- __MACOSX/Figure 2/2A/._2A MCSF, MCMV.tiff
- Figure 2/2A/2A no MCSF, no MCMV.tiff
- __MACOSX/Figure 2/2A/._2A no MCSF, no MCMV.tiff
- Figure 2/2A/2A no MCSF, MCMV.tiff
- __MACOSX/Figure 2/2A/._2A no MCSF, MCMV.tiff
- Figure 2/2A/2A.xlsx
- __MACOSX/Figure 2/2A/._2A.xlsx
- Figure 2/2C/2C.xlsx
- __MACOSX/Figure 2/2C/._2C.xlsx
- Figure 2/2D/2D.xlsx
- __MACOSX/Figure 2/2D/._2D.xlsx
- Figure 2/2D/2D MCSF, no MCMV.tiff
- __MACOSX/Figure 2/2D/._2D MCSF, no MCMV.tiff
- Figure 2/2D/2D MCSF, MCMV.tiff
- __MACOSX/Figure 2/2D/._2D MCSF, MCMV.tiff
- Figure 2/2D/2D no MCSF no MCMV.tiff
- __MACOSX/Figure 2/2D/._2D no MCSF no MCMV.tiff
- Figure 2/2D/2D no MCSF, MCMV.tiff
- __MACOSX/Figure 2/2D/._2D no MCSF, MCMV.tiff
- Figure 2/2E/2E.xlsx
- __MACOSX/Figure 2/2E/._2E.xlsx
