# Supplementary material for: M‐CSF directs myeloid and NK cell differentiation to protect from CMV after hematopoietic cell transplantation
Source: EMBO Mol Med. 2023 Aug 28;15(11):e17694. doi: 10.15252/emmm.202317694 (PMC10630876; doi:10.15252/emmm.202317694)
Supplement: Supplementary file 8 — Source Data for Figure 2 [file EMMM-15-e17694-s013.zip › Figure 2/2A/2A.xlsx]

## Sheet: 2A - Total NK cells
# total NK cells (CD19-CD3-Ly6G-NK1.1+)
treatment	PBS	M-CSF	PBS	M-CSF
biological/technical replicate
1	85654	255819	231800	800960
2	68767	189721	236942	698406
3	77508	219179	241498	870088
4	47349	296084	235033	810263
5	94290	294551		886927
n =	5	5	4	5
	not infected (no MCMV)		infected (+ MCMV)
