# Supplementary material for: M‐CSF directs myeloid and NK cell differentiation to protect from CMV after hematopoietic cell transplantation
Source: EMBO Mol Med. 2023 Aug 28;15(11):e17694. doi: 10.15252/emmm.202317694 (PMC10630876; doi:10.15252/emmm.202317694)
Supplement: Supplementary file 8 — Source Data for Figure 2 [file EMMM-15-e17694-s013.zip › Figure 2/2C/2C.xlsx]

## Sheet: 2C - NK precursor
# donor-derived NK progenitors (CD122+CD27+NK1.1-Nkp46-CD45.1+)
treatment	PBS	M-CSF	PBS	M-CSF
biological/technical replicate
1	62.03	1370	140	4790
2	140	345	130	1320
3	145	400	115	580
4	281.47	585	190	840
5		330		1265
n =	4	5	4	5
	not infected (no MCMV)		infected (+ MCMV)
