# Supplementary material for: M‐CSF directs myeloid and NK cell differentiation to protect from CMV after hematopoietic cell transplantation
Source: EMBO Mol Med. 2023 Aug 28;15(11):e17694. doi: 10.15252/emmm.202317694 (PMC10630876; doi:10.15252/emmm.202317694)
Supplement: Supplementary file 8 — Source Data for Figure 2 [file EMMM-15-e17694-s013.zip › Figure 2/2D/2D.xlsx]

## Sheet: 2D - Immature vs M1&2 NKs
# donor-derived immature NKs						# donor-derived mature M1 NKs						# donor-derived mature M2 NKs
treatment	PBS	M-CSF	PBS	M-CSF		treatment	PBS	M-CSF	PBS	M-CSF		treatment	PBS	M-CSF	PBS	M-CSF
biological/technical replicate						biological/technical replicate						biological/technical replicate
1	119	3310	140	4015		1	248	6655	690	14440		1	224	3690	775	6895
2	740	1000	135	4080		2	990	2405	665	12910		2	840	2215	785	6840
3	890	1775	85	4865		3	1070	4440	535	9680		3	685	2130	570	4495
4	448	5190	100	6815		4	849	9125	540	25925		4	517	3715	735	13885
5		1690		3750		5		4005		12830		5		1920		6715
n =	5	5	4	5		n =	5	5	4	5		n =	5	5	4	5
	not infected (no MCMV)		infected (+ MCMV)				not infected (no MCMV)		infected (+ MCMV)				not infected (no MCMV)		infected (+ MCMV)
