# Supplementary material for: M‐CSF directs myeloid and NK cell differentiation to protect from CMV after hematopoietic cell transplantation
Source: EMBO Mol Med. 2023 Aug 28;15(11):e17694. doi: 10.15252/emmm.202317694 (PMC10630876; doi:10.15252/emmm.202317694)
Supplement: Supplementary file 8 — Source Data for Figure 2 [file EMMM-15-e17694-s013.zip › Figure 2/2E/2E.xlsx]

## Sheet: 2E - Fluidigm results
	Ikaros	Id2	Runx3	Gata3	Tbet	Eomes	Irf2	Mef
no M noCMV 1	0.7	0.7	0.7	0.9	0.8	0.8	0.7	0.5
no M noCMV 2	1.2	1.1	1	0.8	0.9	1	0.8	1.1
no M +CMV 1	0.8	0.7	0.3	0.4	0.6	0.5	1	1.3
no M +CMV 2	1	1	0.8	1	0.9	1.1	0.9	0.7
no M +CMV 3	1.1	1	1.9	1.4	1.3	1.2	0.7	0.7
M noCMV 1	1.9	1.2	2.7	1.7	1.1	1.7	1.4	1.9
M noCMV 2	1.4	1	2	1.4	1	0.9	1.4	1.5
M noCMV 3	1.5	1.4	2.1	2	1	1.4	1.7	2
M +CMV 1	1	1	1.6	1.1	1.1	1.3	1.7	1.6
M +CMV 2	1.3	1	3.7	1.3	1.2	1.4	2	2.3
M +CMV 3	1.2	2.2	2.3	1.3	1.7	1.4	2.1	2.1
