# Supplementary material for: M‐CSF directs myeloid and NK cell differentiation to protect from CMV after hematopoietic cell transplantation
Source: EMBO Mol Med. 2023 Aug 28;15(11):e17694. doi: 10.15252/emmm.202317694 (PMC10630876; doi:10.15252/emmm.202317694)
Supplement: Supplementary file 9 — Source Data for Figure 3 [file EMMM-15-e17694-s001.zip]

Archive with 38 entries (32 files):
- Figure 3/
- __MACOSX/._Figure 3
- Figure 3/3E/
- __MACOSX/Figure 3/._3E
- Figure 3/3B/
- __MACOSX/Figure 3/._3B
- Figure 3/3C/
- __MACOSX/Figure 3/._3C
- Figure 3/3D/
- __MACOSX/Figure 3/._3D
- Figure 3/.DS_Store
- __MACOSX/Figure 3/._.DS_Store
- Figure 3/3A/
- __MACOSX/Figure 3/._3A
- Figure 3/3E/3E.xlsx
- __MACOSX/Figure 3/3E/._3E.xlsx
- Figure 3/3B/3B.xlsx
- __MACOSX/Figure 3/3B/._3B.xlsx
- Figure 3/3B/3B no MCSF.tiff
- __MACOSX/Figure 3/3B/._3B no MCSF.tiff
- Figure 3/3B/3B with MCSF.tiff
- __MACOSX/Figure 3/3B/._3B with MCSF.tiff
- Figure 3/3C/3C.xlsx
- __MACOSX/Figure 3/3C/._3C.xlsx
- Figure 3/3D/3D no MCSF NK1.1.tiff
- __MACOSX/Figure 3/3D/._3D no MCSF NK1.1.tiff
- Figure 3/3D/3D no MCSF MCMV IE1.tiff
- __MACOSX/Figure 3/3D/._3D no MCSF MCMV IE1.tiff
- Figure 3/3D/3D with MCSF MCMV IE1.tiff
- __MACOSX/Figure 3/3D/._3D with MCSF MCMV IE1.tiff
- Figure 3/3D/3D with MCSF NK1.1.tiff
- __MACOSX/Figure 3/3D/._3D with MCSF NK1.1.tiff
- Figure 3/3A/3A with MCSF.tiff
- __MACOSX/Figure 3/3A/._3A with MCSF.tiff
- Figure 3/3A/3A no MCSF.tiff
- __MACOSX/Figure 3/3A/._3A no MCSF.tiff
- Figure 3/3A/3A.xlsx
- __MACOSX/Figure 3/3A/._3A.xlsx
