# Supplementary material for: M‐CSF directs myeloid and NK cell differentiation to protect from CMV after hematopoietic cell transplantation
Source: EMBO Mol Med. 2023 Aug 28;15(11):e17694. doi: 10.15252/emmm.202317694 (PMC10630876; doi:10.15252/emmm.202317694)
Supplement: Supplementary file 9 — Source Data for Figure 3 [file EMMM-15-e17694-s001.zip › Figure 3/3E/3E.xlsx]

## Sheet: 3E - Survival curve
Days after HSPC transplantation	Control	"-" M-CSF	"+" a-NK, "+" M-CSF	"+" M-CSF
40	0
40	0
40	0
40	0
22		1
23		1
25		1
25		1
25		1
28		1
40		0
21		1
22		1
22		1
23		1
23		1
26		1
27		1
40		0
25				1
40				0
40				0
40				0
40				0
40				0
22				1
40				0
40				0
40				0
40				0
40				0
21			1
21			1
23			1
23			1
25			1
25			1
27			1
40			0
40			0
20			1
20			1
21			1
21			1
22			1
23			1
40			0
40			0
n =	4	15	17	12
Legend:	0 = "alive"
	1 = "dead"
