# Supplementary material for: M‐CSF directs myeloid and NK cell differentiation to protect from CMV after hematopoietic cell transplantation
Source: EMBO Mol Med. 2023 Aug 28;15(11):e17694. doi: 10.15252/emmm.202317694 (PMC10630876; doi:10.15252/emmm.202317694)
Supplement: Supplementary file 9 — Source Data for Figure 3 [file EMMM-15-e17694-s001.zip › Figure 3/3B/3B.xlsx]

## Sheet: 3B - GrB+ NK cells
biological replicates	w/o M-CSF	M-CSF		biological replicates	w/o M-CSF	M-CSF
1	1.2	0		1	1.2	4.3
2	1.3	1.7		2	1.2	5.1
3	1.3	1.1		3	1.5	6.5
4	1.4	1		4	1.4	2.9
5	1.7			5	1	7.2
				6		2
n =	5	4		n =	5	6
	no MCMV				MCMV
