# Supplementary material for: M‐CSF directs myeloid and NK cell differentiation to protect from CMV after hematopoietic cell transplantation
Source: EMBO Mol Med. 2023 Aug 28;15(11):e17694. doi: 10.15252/emmm.202317694 (PMC10630876; doi:10.15252/emmm.202317694)
Supplement: Supplementary file 9 — Source Data for Figure 3 [file EMMM-15-e17694-s001.zip › Figure 3/3C/3C.xlsx]

## Sheet: 3C - Fluidigm results
	Ifng	Gzmb	Prf1	Cebp a	Mitf	Xcl1
no M no CMV 1	0.7	0.6	0.7	1	0.6	0.6
no M no CMV 2	0.9	1.2	1.3	1	0.6	1.2
no M +CMV 1	1	0.9	0.2	0.8	1	0.5
no M +CMV 2	0.7	1	0.4	1.1	1	0.9
no M +CMV 3	0.9	0.8	0.7	1.2	1	1.3
M noCMV 1	2.1	1	1.1	1.5	1.1	1.1
M noCMV 2	2.2	1.2	0.6	0.8	0.4	2.5
M noCMV 3	2.2	1.2	0.4	1.7	2.3	1.9
M +CMV 1	3.3	2.9	2.9	9.1	5.7	1.9
M +CMV 2	1.9	1.3	9.1	4.8	1.3	2.8
M +CMV 3	2.3	1.4	1.6	6.9	1.1	1.8
