# Supplementary material for: M‐CSF directs myeloid and NK cell differentiation to protect from CMV after hematopoietic cell transplantation
Source: EMBO Mol Med. 2023 Aug 28;15(11):e17694. doi: 10.15252/emmm.202317694 (PMC10630876; doi:10.15252/emmm.202317694)
Supplement: Supplementary file 9 — Source Data for Figure 3 [file EMMM-15-e17694-s001.zip › Figure 3/3A/3A.xlsx]

## Sheet: 3A - IFNg+ NK cells
biological replicates	w/o M-CSF	M-CSF		biological replicates	w/o M-CSF	M-CSF
1	0.2	0.2		1	2.2	3.5
2	0.2	0.4		2	0.8	6.1
3	0.2	0.4		3	1	5
4	0.1	0.5		4	1.7	4.2
5	0.2			5	0.5	4.5
				6		3.1
n =	5	4		n =	5	6
	no MCMV				MCMV
