# Supplementary material for: M‐CSF directs myeloid and NK cell differentiation to protect from CMV after hematopoietic cell transplantation
Source: EMBO Mol Med. 2023 Aug 28;15(11):e17694. doi: 10.15252/emmm.202317694 (PMC10630876; doi:10.15252/emmm.202317694)
Supplement: Supplementary file 10 — Source Data for Figure 4 [file EMMM-15-e17694-s011.zip]

Archive with 28 entries (22 files):
- Figure 4/
- __MACOSX/._Figure 4
- Figure 4/.DS_Store
- __MACOSX/Figure 4/._.DS_Store
- Figure 4/4E/
- __MACOSX/Figure 4/._4E
- Figure 4/4B/
- __MACOSX/Figure 4/._4B
- Figure 4/4C/
- __MACOSX/Figure 4/._4C
- Figure 4/4D/
- __MACOSX/Figure 4/._4D
- Figure 4/4A/
- __MACOSX/Figure 4/._4A
- Figure 4/4E/4E.xlsx
- __MACOSX/Figure 4/4E/._4E.xlsx
- Figure 4/4B/4B.xlsx
- __MACOSX/Figure 4/4B/._4B.xlsx
- Figure 4/4C/4C.xlsx
- __MACOSX/Figure 4/4C/._4C.xlsx
- Figure 4/4D/4D.xlsx
- __MACOSX/Figure 4/4D/._4D.xlsx
- Figure 4/4A/4A d14 GMPs panel 2.tiff
- __MACOSX/Figure 4/4A/._4A d14 GMPs panel 2.tiff
- Figure 4/4A/4A.xlsx
- __MACOSX/Figure 4/4A/._4A.xlsx
- Figure 4/4A/4A d14 GMPs panel 1.tiff
- __MACOSX/Figure 4/4A/._4A d14 GMPs panel 1.tiff
