# Supplementary material for: M‐CSF directs myeloid and NK cell differentiation to protect from CMV after hematopoietic cell transplantation
Source: EMBO Mol Med. 2023 Aug 28;15(11):e17694. doi: 10.15252/emmm.202317694 (PMC10630876; doi:10.15252/emmm.202317694)
Supplement: Supplementary file 10 — Source Data for Figure 4 [file EMMM-15-e17694-s011.zip › Figure 4/4B/4B.xlsx]

## Sheet: 4B - Granulos vs. MNPs
biological replicates	w/o M-CSF	M-CSF		biological replicates	w/o M-CSF	M-CSF
1	21066	71424		1	19335	45411
2	33079	90925		2	27079	49692
3	24103	55815		3	18303	54385
4	42906	145147		4	29247	113464
5	25695	68719		5	15049	48521
6	37219	58360		6	26562	37868
7		59067		7		44073
n =	6	7		n =	6	7
	Granulocytes				MNPs
