# Supplementary material for: M‐CSF directs myeloid and NK cell differentiation to protect from CMV after hematopoietic cell transplantation
Source: EMBO Mol Med. 2023 Aug 28;15(11):e17694. doi: 10.15252/emmm.202317694 (PMC10630876; doi:10.15252/emmm.202317694)
Supplement: Supplementary file 10 — Source Data for Figure 4 [file EMMM-15-e17694-s011.zip › Figure 4/4C/4C.xlsx]

## Sheet: 4C - Survival curve
Days after HSPC transplantation	"-" M-CSF	M-CSF + aCD115	M-CSF + Ig Ctrl
20	1
20	1
20	1
21	1
21	1
22	1
23	1
24	1
25	1
35	0
15		1
18		1
18		1
18		1
20		1
20		1
21		1
22		1
23		1
23		1
24			1
24			1
35			0
35			0
35			0
35			0
35			0
35			0
35			0
n =	10	10	9
Legend:	0 = "alive"
	1 = "dead"
