# Supplementary material for: M‐CSF directs myeloid and NK cell differentiation to protect from CMV after hematopoietic cell transplantation
Source: EMBO Mol Med. 2023 Aug 28;15(11):e17694. doi: 10.15252/emmm.202317694 (PMC10630876; doi:10.15252/emmm.202317694)
Supplement: Supplementary file 10 — Source Data for Figure 4 [file EMMM-15-e17694-s011.zip › Figure 4/4D/4D.xlsx]

## Sheet: 4D
biological replicates	Ig Ctrl	aCD115		biological replicates	Ig Ctrl	aCD115
1	2978	275		1	25112	5067
2	845	28		2	51853	5058
3	9283	47		3	55209	4988
4	9390	26		4	21442	7247
5	21188			5	109735
n =	5	4		n =	5	4
	GMPs				Monocytes
biological replicates	Ig Ctrl	aCD115		biological replicates	Ig Ctrl	aCD115
1	10595	1486		1	11182	1405
2	8909	1470		2	9630	1470
3	8983	1392		3	11454	1332
4	9938	2300		4	11889	2900
5	10096			5	7150
n =	5	4		n =	5	4
	cDCs				pDCs
