# Supplementary material for: M‐CSF directs myeloid and NK cell differentiation to protect from CMV after hematopoietic cell transplantation
Source: EMBO Mol Med. 2023 Aug 28;15(11):e17694. doi: 10.15252/emmm.202317694 (PMC10630876; doi:10.15252/emmm.202317694)
Supplement: Supplementary file 10 — Source Data for Figure 4 [file EMMM-15-e17694-s011.zip › Figure 4/4A/4A.xlsx]

## Sheet: 4A - GMPs
biological replicates	w/o M-CSF	M-CSF
1	11427	17627.2
2	12239.1	16067.6
3	7784.2	18539.8
4	10171.9	18679
5	8021.3	20296.7
6	8172.2	12655.2
7	9692	19379.8
n =	7	7
	GMPs
