# Supplementary material for: M‐CSF directs myeloid and NK cell differentiation to protect from CMV after hematopoietic cell transplantation
Source: EMBO Mol Med. 2023 Aug 28;15(11):e17694. doi: 10.15252/emmm.202317694 (PMC10630876; doi:10.15252/emmm.202317694)
Supplement: Supplementary file 11 — Source Data for Figure 5 [file EMMM-15-e17694-s003.zip]

Archive with 40 entries (32 files):
- Figure 5/
- __MACOSX/._Figure 5
- Figure 5/5G/
- __MACOSX/Figure 5/._5G
- Figure 5/5A/
- __MACOSX/Figure 5/._5A
- Figure 5/5F/
- __MACOSX/Figure 5/._5F
- Figure 5/.DS_Store
- __MACOSX/Figure 5/._.DS_Store
- Figure 5/5C/
- __MACOSX/Figure 5/._5C
- Figure 5/5D/
- __MACOSX/Figure 5/._5D
- Figure 5/5E/
- __MACOSX/Figure 5/._5E
- Figure 5/5B/
- __MACOSX/Figure 5/._5B
- Figure 5/5G/5G.xlsx
- __MACOSX/Figure 5/5G/._5G.xlsx
- Figure 5/5A/5A.xlsx
- __MACOSX/Figure 5/5A/._5A.xlsx
- Figure 5/5F/5F.xlsx
- __MACOSX/Figure 5/5F/._5F.xlsx
- Figure 5/5C/5C.xlsx
- __MACOSX/Figure 5/5C/._5C.xlsx
- Figure 5/5D/5D no MCSF no MCMV.tiff
- __MACOSX/Figure 5/5D/._5D no MCSF no MCMV.tiff
- Figure 5/5D/5D MCSF no MCMV.tiff
- __MACOSX/Figure 5/5D/._5D MCSF no MCMV.tiff
- Figure 5/5D/5D MCSF with MCMV.tiff
- __MACOSX/Figure 5/5D/._5D MCSF with MCMV.tiff
- Figure 5/5D/5D.xlsx
- __MACOSX/Figure 5/5D/._5D.xlsx
- Figure 5/5D/5D no MCSF with MCMV.tiff
- __MACOSX/Figure 5/5D/._5D no MCSF with MCMV.tiff
- Figure 5/5E/5E.xlsx
- __MACOSX/Figure 5/5E/._5E.xlsx
- Figure 5/5B/5B.xlsx
- __MACOSX/Figure 5/5B/._5B.xlsx
