# Supplementary material for: M‐CSF directs myeloid and NK cell differentiation to protect from CMV after hematopoietic cell transplantation
Source: EMBO Mol Med. 2023 Aug 28;15(11):e17694. doi: 10.15252/emmm.202317694 (PMC10630876; doi:10.15252/emmm.202317694)
Supplement: Supplementary file 11 — Source Data for Figure 5 [file EMMM-15-e17694-s003.zip › Figure 5/5G/5G.xlsx]

## Sheet: 5G - Survival curve M-CSF
Days after HSPC transplantation	WT w/o M-CSF	WT + M-CSF	IL15RaKO	IL15Ra-KO + M-CSF
15	1
15	1
19	1
20	1
20	1
21	1
22	1
23	1
21		1
22		1
35		0
35		0
35		0
35		0
35		0
35		0
15			1
15			1
15			1
15			1
17			1
19			1
20			1
21			1
24			1
24			1
14				1
15				1
15				1
16				1
16				1
17				1
18				1
21				1
22				1
22				1
n =	8	8	10	10
Legend:	0 = "alive"
	1 = "dead"
