# Supplementary material for: M‐CSF directs myeloid and NK cell differentiation to protect from CMV after hematopoietic cell transplantation
Source: EMBO Mol Med. 2023 Aug 28;15(11):e17694. doi: 10.15252/emmm.202317694 (PMC10630876; doi:10.15252/emmm.202317694)
Supplement: Supplementary file 11 — Source Data for Figure 5 [file EMMM-15-e17694-s003.zip › Figure 5/5A/5A.xlsx]

## Sheet: 5A - NKs and aCD115
biological replicates	Ig Ctrl	aCD115	biological replicates	Ig Ctrl	aCD115	biological replicates	Ig Ctrl	aCD115	biological replicates	Ig Ctrl	aCD115
1	91432	19157	1	4429	821	1	10540	1118	1	39678	6800
2	149519	19502	2	6516	901	2	8481	1188	2	67601	6875
3	161008	18763	3	7662	837	3	8817	1246	3	70700	7066
4	91329	24289	4	4695	1127	4	10271	1520	4	38241	9397
5	115821		5	4522		5	6060		5	30088
n =	5	4	n =	5	4	n =	5	4	n =	5	4
	Total NKs			Immature NKs			M1 NKs			M2 NKs
