# Supplementary material for: M‐CSF directs myeloid and NK cell differentiation to protect from CMV after hematopoietic cell transplantation
Source: EMBO Mol Med. 2023 Aug 28;15(11):e17694. doi: 10.15252/emmm.202317694 (PMC10630876; doi:10.15252/emmm.202317694)
Supplement: Supplementary file 11 — Source Data for Figure 5 [file EMMM-15-e17694-s003.zip › Figure 5/5F/5F.xlsx]

## Sheet: 5F - Survival curve
Days after HSPC transplantation	No GMP	WT GMP	IL15RaKO GMP
20	1
20	1
20	1
21	1
21	1
22	1
23	1
24	1
25	1
40	0
15			1
18			1
21			1
21			1
22			1
23			1
24			1
25			1
24		1
25		1
40		0
40		0
40		0
40		0
40		0
40		0
40		0
40		0
n =	10	10	8
Legend:	0 = "alive"
	1 = "dead"
