# Supplementary material for: M‐CSF directs myeloid and NK cell differentiation to protect from CMV after hematopoietic cell transplantation
Source: EMBO Mol Med. 2023 Aug 28;15(11):e17694. doi: 10.15252/emmm.202317694 (PMC10630876; doi:10.15252/emmm.202317694)
Supplement: Supplementary file 11 — Source Data for Figure 5 [file EMMM-15-e17694-s003.zip › Figure 5/5C/5C.xlsx]

## Sheet: 5C - Fluidigm results
	Il15ra	Irf1	Irf3	Irf7	Ifnb1
Monocytes
no M no CMV 1	0.5	1.1	0.7	1	0.7
no M no CMV 2	0.6	0.6	0.8	0.8	1.4
no M +CMV 1	0.6	0.7	0.8	0.4	0.4
no M +CMV 2	0.9	0.7	0.7	0.6	0.3
no M +CMV 3	1	1	1.2	1.6	2.1
M noCMV 1	1.2			1.3	1.3
M noCMV 2	1.4	1	1.5	1.6
M noCMV 3	1.5	2.9	2.3	3.6	1.5
M +CMV 1	3.1	1.8	1.9	4.2	17.7
M +CMV 2	2.5	1.8	2.6	2.8	3.7
M +CMV 3	1.5	1.4	2.2	2.6	8.4
	Il15ra	Irf1	Irf3	Irf7	Ifnb1
cDC
no M no CMV 1	0.9	1.1	1	1.3	0.9
no M no CMV 2	1	0.7	0.8	0.6	1.1
no M +CMV 1	1.1	1.1	1.2	0.4	0.3
no M +CMV 2	1	0.6	0.6	0.8	1.3
no M +CMV 3	0.4	1	1.1	1.6	0.7
M noCMV 1	0.8	1	1	1.3	2.4
M noCMV 2	0.5	0.8	1.4	1.5	1
M noCMV 3	0.7	0.8	1.1	1.5
M +CMV 1	2.4	2.2	2	3.5	5.9
M +CMV 2	1	1	1.2	1.6	1.1
M +CMV 3	0.8	1	0.8	1.7	2.1
