# Supplementary material for: M‐CSF directs myeloid and NK cell differentiation to protect from CMV after hematopoietic cell transplantation
Source: EMBO Mol Med. 2023 Aug 28;15(11):e17694. doi: 10.15252/emmm.202317694 (PMC10630876; doi:10.15252/emmm.202317694)
Supplement: Supplementary file 11 — Source Data for Figure 5 [file EMMM-15-e17694-s003.zip › Figure 5/5D/5D.xlsx]

## Sheet: 5D - IL15Ra+ in Ly6Chi vs lo
biological replicates	MCMV, no MCSF	MCMV, with MCSF	MCMV, no MCSF	MCMV, with MCSF		biological replicates	MCMV, no MCSF	MCMV, with MCSF	MCMV, no MCSF	MCMV, with MCSF
1	0	2880	540	21700		1	20	3990	130	2020
2	120	220	1000	3040		2	190	160	170	390
3	430	520	910	7710		3	480	800	140	1470
4	290	2440	640	6220		4	260	2260	130	1260
5		1290		5350		5		1290		1070
n =	4	5	4	5		n =	4	5	4	5
	no MCMV		1.5d after MCMV				no MCMV		1.5d after MCMV
	# IL15Ra+ Ly6C(hi) Cells						# IL15Ra+ Ly6C(lo) Cells
