# Supplementary material for: M‐CSF directs myeloid and NK cell differentiation to protect from CMV after hematopoietic cell transplantation
Source: EMBO Mol Med. 2023 Aug 28;15(11):e17694. doi: 10.15252/emmm.202317694 (PMC10630876; doi:10.15252/emmm.202317694)
Supplement: Supplementary file 11 — Source Data for Figure 5 [file EMMM-15-e17694-s003.zip › Figure 5/5E/5E.xlsx]

## Sheet: 5E - Fluidigm results
	Il15rb	Jak3	Stat5b	E2f1	E2f2	E2f4	E2f6
NK
no M no CMV 1	0.9	0.8	0.8	1	0.9	0.7	0.9
no M no CMV 2	1	1	1.1	0.7	1	1.1	0.9
no M +CMV 1	1	0.6	1	0.7	0.6	0.7	0.7
no M +CMV 2	1	0.8	1	1.1	1.1	0.9	0.9
no M +CMV 3	0.8	1.2	0.8	1	1.2	1.2	1
M noCMV 1	1.2	2.7	1.3	1.5	1.2	1.4	1.2
M noCMV 2	3	1.4	1.7	1.9	1.1	1.3	1.4
M noCMV 3	1.1	1.3	1.7	1.7	1.1	1.4	1.4
M +CMV 1	5.3	1.4	1	1.9	1.5	1.4	1.1
M +CMV 2	1.4	1.9	1.2	1.2	2.4	1.5	1.1
M +CMV 3	1.2	1.5	1.2	1.9	1.4	1.3	1.3
