# Supplementary material for: M‐CSF directs myeloid and NK cell differentiation to protect from CMV after hematopoietic cell transplantation
Source: EMBO Mol Med. 2023 Aug 28;15(11):e17694. doi: 10.15252/emmm.202317694 (PMC10630876; doi:10.15252/emmm.202317694)
Supplement: Supplementary file 11 — Source Data for Figure 5 [file EMMM-15-e17694-s003.zip › Figure 5/5B/5B.xlsx]

## Sheet: 5B - Spleen IL15 mRNA
biological replicates	MCMV, no MCSF	MCMV, with MCSF	MCMV, no MCSF	MCMV, with MCSF
1	0.500205	1.21978	6.76974	34.0887
2	0.520761	0.970691	3.42831	24.4988
3	1.62898	2.33454	2.40033	13.81
4	2.3097	1.05205	2.1985	26.4187
5		1.21676	9.42869	25.473
n =	4	5	5	5
	no MCMV		"+" MCMV
