# Supplementary material for: M‐CSF directs myeloid and NK cell differentiation to protect from CMV after hematopoietic cell transplantation
Source: EMBO Mol Med. 2023 Aug 28;15(11):e17694. doi: 10.15252/emmm.202317694 (PMC10630876; doi:10.15252/emmm.202317694)
Supplement: Supplementary file 12 — Source Data for Figure 6 [file EMMM-15-e17694-s010.zip › Figure 6/6A/6A.xlsx]

## Sheet: 6A - Spleen Ifnb1 mRNA
biological replicates	MCMV, no MCSF	MCMV, with MCSF		MCMV, no MCSF	MCMV, with MCSF		MCMV, no MCSF	MCMV, with MCSF
1	0.15482	0.243494		22.0009	37.9251		3.39994	4.76935
2	0.087114	0.103387		4.57365	33.4591		3.40467	12.3085
3	0.23134	0.526459		1.18629	27.308		4.22077	8.67366
4	0.292843	0.124584		0.380223	35.5981		0.435786	7.94353
5		0.147688		25.6496	150.322			11.9742
n =	4	5	n =	5	5	n =	4	5
	no MCMV			1.5d after MCMV			3 d after MCMV
