# Supplementary material for: M‐CSF directs myeloid and NK cell differentiation to protect from CMV after hematopoietic cell transplantation
Source: EMBO Mol Med. 2023 Aug 28;15(11):e17694. doi: 10.15252/emmm.202317694 (PMC10630876; doi:10.15252/emmm.202317694)
Supplement: Supplementary file 12 — Source Data for Figure 6 [file EMMM-15-e17694-s010.zip › Figure 6/6B/6B.xlsx]

## Sheet: 6B - pDCs
biological replicates	MCMV, no MCSF	MCMV, with MCSF	MCMV, no MCSF	MCMV, with MCSF
1	505.2	5482.78	4086.63	14566.5
2	1568.47	7560.84	3832.68	31502
3	244.08	10413.5	2806.96	10313.1
4	460.51	6314.07	4942.97	13882.5
5		12363.1	4426.33	12448.7
n =	4	5	5	5
	no MCMV		1.5d after MCMV
