# Supplementary material for: M‐CSF directs myeloid and NK cell differentiation to protect from CMV after hematopoietic cell transplantation
Source: EMBO Mol Med. 2023 Aug 28;15(11):e17694. doi: 10.15252/emmm.202317694 (PMC10630876; doi:10.15252/emmm.202317694)
Supplement: Supplementary file 12 — Source Data for Figure 6 [file EMMM-15-e17694-s010.zip › Figure 6/6E/6E.xlsx]

## Sheet: 6E - Survival curve IL15 rescue
Days after HSPC transplantation	WT GMP	IFNRaKO GMP	No GMP	IFNRaKO GMP + IL15 rescue
15			1
15			1
19			1
20			1
20			1
21			1
22			1
23			1
19	1
22	1
35	0
35	0
35	0
35	0
35	0
35	0
15		1
15		1
16		1
20		1
21		1
21		1
22		1
22		1
17				1
17				1
19				1
20				1
21				1
22				1
25				1
35				0
35				0
35				0
35				0
35				0
35				0
35				0
35				0
35				0
n =	8	8	8	16
Legend:	0 = "alive"
	1 = "dead"
