# Supplementary material for: M‐CSF directs myeloid and NK cell differentiation to protect from CMV after hematopoietic cell transplantation
Source: EMBO Mol Med. 2023 Aug 28;15(11):e17694. doi: 10.15252/emmm.202317694 (PMC10630876; doi:10.15252/emmm.202317694)
Supplement: Supplementary file 12 — Source Data for Figure 6 [file EMMM-15-e17694-s010.zip › Figure 6/6D/6D.xlsx]

## Sheet: 6D - Survival curve
Days after HSPC transplantation	WT GMP	IFNRaKO GMP	No GMP
15			1
16			1
16			1
19			1
19			1
20			1
20			1
20			1
21	1
22	1
35	0
35	0
35	0
35	0
35	0
35	0
35	0
16		1
16		1
16		1
17		1
19		1
20		1
20		1
22		1
22		1
n =	9	9	8
Legend:	0 = "alive"
	1 = "dead"
