# Supplementary material for: M‐CSF directs myeloid and NK cell differentiation to protect from CMV after hematopoietic cell transplantation
Source: EMBO Mol Med. 2023 Aug 28;15(11):e17694. doi: 10.15252/emmm.202317694 (PMC10630876; doi:10.15252/emmm.202317694)
Supplement: Supplementary file 12 — Source Data for Figure 6 [file EMMM-15-e17694-s010.zip › Figure 6/6C/6C.xlsx]

## Sheet: 6C - IFN-I+ pDCs
biological replicates	MCMV, no MCSF	MCMV, with MCSF	MCMV, no MCSF	MCMV, with MCSF
1	5.7	4.2	6.8	7.8
2	1.7	4.2	2.2	12.6
3	4.3	3.7	5.5	10.9
4	1.4	2	3.9	5.6
5	5.5		1.3	13.3
6				4.6
n =	5	4	5	6
	no MCMV		1.5d after MCMV
