# Supplementary material for: M‐CSF directs myeloid and NK cell differentiation to protect from CMV after hematopoietic cell transplantation
Source: EMBO Mol Med. 2023 Aug 28;15(11):e17694. doi: 10.15252/emmm.202317694 (PMC10630876; doi:10.15252/emmm.202317694)
Supplement: Supplementary file 13 — Source Data for Figure 7 [file EMMM-15-e17694-s004.zip]

Archive with 84 entries (69 files):
- Figure 7/
- __MACOSX/._Figure 7
- Figure 7/.DS_Store
- __MACOSX/Figure 7/._.DS_Store
- Figure 7/7J/
- __MACOSX/Figure 7/._7J
- Figure 7/7D/
- __MACOSX/Figure 7/._7D
- Figure 7/7C/
- __MACOSX/Figure 7/._7C
- Figure 7/7B/
- __MACOSX/Figure 7/._7B
- Figure 7/7E/
- __MACOSX/Figure 7/._7E
- Figure 7/7L/
- __MACOSX/Figure 7/._7L
- Figure 7/7K/
- __MACOSX/Figure 7/._7K
- Figure 7/7I/
- __MACOSX/Figure 7/._7I
- Figure 7/7G/
- __MACOSX/Figure 7/._7G
- Figure 7/7F/
- __MACOSX/Figure 7/._7F
- Figure 7/7A/
- __MACOSX/Figure 7/._7A
- Figure 7/7H/
- __MACOSX/Figure 7/._7H
- Figure 7/7J/7J.xlsx
- __MACOSX/Figure 7/7J/._7J.xlsx
- Figure 7/7D/7D.xlsx
- __MACOSX/Figure 7/7D/._7D.xlsx
- Figure 7/7C/CD34/
- __MACOSX/Figure 7/7C/._CD34
- Figure 7/7C/.DS_Store
- __MACOSX/Figure 7/7C/._.DS_Store
- Figure 7/7C/CD11b/
- __MACOSX/Figure 7/7C/._CD11b
- Figure 7/7B/7B.xlsx
- __MACOSX/Figure 7/7B/._7B.xlsx
- Figure 7/7E/7E.xlsx
- __MACOSX/Figure 7/7E/._7E.xlsx
- Figure 7/7L/7L.xlsx
- __MACOSX/Figure 7/7L/._7L.xlsx
- Figure 7/7K/7K.xlsx
- __MACOSX/Figure 7/7K/._7K.xlsx
- Figure 7/7I/7I.xlsx
- __MACOSX/Figure 7/7I/._7I.xlsx
- Figure 7/7G/7G.xlsx
- __MACOSX/Figure 7/7G/._7G.xlsx
- Figure 7/7F/7F GMP SCF d+5.tiff
- __MACOSX/Figure 7/7F/._7F GMP SCF d+5.tiff
- Figure 7/7F/7F GMP IL3 d+5.tiff
- __MACOSX/Figure 7/7F/._7F GMP IL3 d+5.tiff
- Figure 7/7F/7F GMP base.tiff
- __MACOSX/Figure 7/7F/._7F GMP base.tiff
- Figure 7/7F/7F GMP M d+5.tiff
- __MACOSX/Figure 7/7F/._7F GMP M d+5.tiff
- Figure 7/7A/MSJSNK d+5 M.tiff
- __MACOSX/Figure 7/7A/._MSJSNK d+5 M.tiff
- Figure 7/7A/MSJSNK d+9 M.tiff
- __MACOSX/Figure 7/7A/._MSJSNK d+9 M.tiff
- Figure 7/7A/MSJSNK d+9 IL3.tiff
- __MACOSX/Figure 7/7A/._MSJSNK d+9 IL3.tiff
- Figure 7/7A/MSJSNK SCFd+5.tiff
- __MACOSX/Figure 7/7A/._MSJSNK SCFd+5.tiff
- Figure 7/7A/MSJSNK SCF d+9.tiff
- __MACOSX/Figure 7/7A/._MSJSNK SCF d+9.tiff
- Figure 7/7A/MSJSNK d+5 IL3.tiff
- __MACOSX/Figure 7/7A/._MSJSNK d+5 IL3.tiff
- Figure 7/7H/7H.xlsx
- __MACOSX/Figure 7/7H/._7H.xlsx
- Figure 7/7C/CD34/CD34 M.tiff
- __MACOSX/Figure 7/7C/CD34/._CD34 M.tiff
- Figure 7/7C/CD34/CD34 IL3.tiff
- __MACOSX/Figure 7/7C/CD34/._CD34 IL3.tiff
- Figure 7/7C/CD34/CD34 SCF.tiff
- __MACOSX/Figure 7/7C/CD34/._CD34 SCF.tiff
- Figure 7/7C/CD11b/CD11b IL3.tiff
- __MACOSX/Figure 7/7C/CD11b/._CD11b IL3.tiff
- Figure 7/7C/CD11b/CD11b SCF.tiff
- __MACOSX/Figure 7/7C/CD11b/._CD11b SCF.tiff
- Figure 7/7C/CD11b/CD11b M-CSF.tiff
- __MACOSX/Figure 7/7C/CD11b/._CD11b M-CSF.tiff
