# Supplementary material for: M‐CSF directs myeloid and NK cell differentiation to protect from CMV after hematopoietic cell transplantation
Source: EMBO Mol Med. 2023 Aug 28;15(11):e17694. doi: 10.15252/emmm.202317694 (PMC10630876; doi:10.15252/emmm.202317694)
Supplement: Supplementary file 13 — Source Data for Figure 7 [file EMMM-15-e17694-s004.zip › Figure 7/7J/7J.xlsx]

## Sheet: 7J - CD11b+CD66b-CD64+
day	0	5	5	5	9	9	9
cytokine treatment	none	SCF	SCF+IL3	SCF+M-CSF	SCF	SCF+IL3	SCF+M-CSF
biological/technical replicate
006/a	62.7	32.5	68	80.5	23.3	67.6	74.4
006/b	60.6	41.5	60.7	77.4	42.5	57.9	86.1
006/c	64.6	42.3	63.7	85.1	23.8	55.5	76.1
007/a	66.3	21.5	51.9	73.8	36	55	71
007/b	67.6	14	46.1	73.7	17.4	37	78.1
007/c	65	27.6	42.8	80.3	13.9	47.5	72.5
008/a	73.5	3.44	24.8	66	32.8	69.7	73.8
008/b	74.8	9.8	65.9	66.6	25.4	76.3	75.6
008/c	73	8.67	53.6	59.6	12.3	78.4	70.6
009/a	73.6	7.18	49.4	65.6	8.52	79.8	71.1
009/b	77.3	6.66	52.1	70.1	5.5	75.6	74.1
009/c	76	8.29	57.2	61.4	7.35	66.5	69.2
010/a	64.9	7.5	9.94	44.7	25.9	58.5	59.1
010/b	66.3	4.01	26.5	35.7	29.1	60.2	45.2
010/c	64.3	9.26	46.7	48.1	16.8	45.9	56.1
donors = 006 - 010 (n = 5)
technical replicates = a - c (n = 3)
