# Supplementary material for: M‐CSF directs myeloid and NK cell differentiation to protect from CMV after hematopoietic cell transplantation
Source: EMBO Mol Med. 2023 Aug 28;15(11):e17694. doi: 10.15252/emmm.202317694 (PMC10630876; doi:10.15252/emmm.202317694)
Supplement: Supplementary file 13 — Source Data for Figure 7 [file EMMM-15-e17694-s004.zip › Figure 7/7D/7D.xlsx]

## Sheet: 7D - CD34+
day	0	5	5	5	9	9	9
cytokine treatment	none	SCF	SCF+IL3	SCF+M-CSF	SCF	SCF+IL3	SCF+M-CSF
biological/technical replicate
006/a	2.61	9.13	4.22	2.07	10.7	7.72	3.38
006/b	2.49	3.19	4.17	2.46	5.02	11	2.32
006/c	2.5	6.6	5.68	2.56	12.7	11.8	2.76
007/a	2.78	13.4	8.26	5.15	9.71	6.19	1.5
007/b	3.4	11.9	8.79	3.11	12.3	9.56	2.71
007/c	2.95	11.6	6.87	3.52	14.2	10.9	3.4
008/a	2.78	18.2	21.3	3.19	11.4	2.96	3.54
008/b	2.97	21.2	3.31	3.93	12.4	3.09	2.43
008/c	3.38	21.5	7.5	2.56	15.9	2.12	1.65
009/a	3.46	15.9	8.55	6.98	8.92	1.74	7.32
009/b	3.59	17.9	9.23	7.05	7.36	2.64	3.75
009/c	3.1	16.7	6.99	6.4	14.2	2.35	1.72
010/a	3.65	8.37	29.7	8.34	5.92	4.2	8.94
010/b	3.58	9.04	18.5	6.36	5.98	8.23	10.1
010/c	4.05	8.85	4.96	2.9	7.3	4.77	5.37
donors = 006 - 010 (n = 5)
technical replicates = a - c (n = 3)
