# Supplementary material for: M‐CSF directs myeloid and NK cell differentiation to protect from CMV after hematopoietic cell transplantation
Source: EMBO Mol Med. 2023 Aug 28;15(11):e17694. doi: 10.15252/emmm.202317694 (PMC10630876; doi:10.15252/emmm.202317694)
Supplement: Supplementary file 13 — Source Data for Figure 7 [file EMMM-15-e17694-s004.zip › Figure 7/7B/7B.xlsx]

## Sheet: 7B - Granularity
day	0	5	5	5	9	9	9
cytokine treatment	none	SCF	SCF+IL3	SCF+M-CSF	SCF	SCF+IL3	SCF+M-CSF
biological/technical replicate
006/a	58432	81984	107904	98496	106240	155456	143488
006/b	60416	84736	102400	94976	115840	143360	152704
006/c	62464	84672	104960	110976	96192	156544	145664
007/a	59008	69248	94720	116032	99840	136000	146688
007/b	60480	64704	97344	106048	88320	105984	169984
007/c	59200	78272	100928	113664	77568	130368	174272
008/a	59904	65600	72064	130432	101568	125056	163008
008/b	58432	64192	105344	126720	84480	127424	154560
008/c	58432	67264	105728	133248	55808	126144	169472
009/a	54848	74304	100032	126080	52480	113152	138944
009/b	54528	67328	101568	122112	50112	121536	142656
009/c	57728	63168	102912	122176	48896	120064	146112
010/a	56192	47168	61056	109632	82944	134592	146688
010/b	57088	43136	73536	105600	105408	120640	145472
010/c	59008	43136	109888	112896	51008	120768	128640
donors = 006 - 010 (n = 5)
technical replicates = a - c (n = 3)
