# Supplementary material for: M‐CSF directs myeloid and NK cell differentiation to protect from CMV after hematopoietic cell transplantation
Source: EMBO Mol Med. 2023 Aug 28;15(11):e17694. doi: 10.15252/emmm.202317694 (PMC10630876; doi:10.15252/emmm.202317694)
Supplement: Supplementary file 13 — Source Data for Figure 7 [file EMMM-15-e17694-s004.zip › Figure 7/7E/7E.xlsx]

## Sheet: 7E - CD11b+ Myeloid
day	0	5	5	5	9	9	9
cytokine treatment	none	SCF	SCF+IL3	SCF+M-CSF	SCF	SCF+IL3	SCF+M-CSF
biological/technical replicate
006/a	73.9	38.7	75.6	84	33.2	75.1	84.5
006/b	72.4	48.5	73.2	81.3	66.7	63.9	88.8
006/c	75.2	46.4	67.5	87.3	35.4	60.4	85.3
007/a	71.8	32.3	61.3	80	50.6	61.2	80.4
007/b	72.3	21.9	51.9	79.1	29.8	42.1	83.9
007/c	70.6	38.7	48.3	84.4	25.1	52.7	80.3
008/a	78.7	9.94	32.1	73.2	45.4	79.1	81.7
008/b	79.8	19.7	72.2	66.4	38.3	81.6	82.5
008/c	78.3	18.4	58.5	71.7	20.3	82.3	79
009/a	79.4	16	59.5	66.8	16.2	85	76.6
009/b	81.8	15.7	61.2	71.7	12.9	81	78
009/c	80.8	18.6	65.8	74.8	13.9	74	74.8
010/a	74.2	20.7	18.5	55.6	34.8	61.8	62.2
010/b	75.5	14.6	34.9	55.5	38.4	59.3	61.1
010/c	74.6	24	62.5	42.6	19.6	57.2	47.9
donors = 006 - 010 (n = 5)
technical replicates = a - c (n = 3)
