# Supplementary material for: M‐CSF directs myeloid and NK cell differentiation to protect from CMV after hematopoietic cell transplantation
Source: EMBO Mol Med. 2023 Aug 28;15(11):e17694. doi: 10.15252/emmm.202317694 (PMC10630876; doi:10.15252/emmm.202317694)
Supplement: Supplementary file 13 — Source Data for Figure 7 [file EMMM-15-e17694-s004.zip › Figure 7/7L/7L.xlsx]

## Sheet: 7L - CD14+CD16+ Mo-Macs
day	0	5	5	5	9	9	9
cytokine treatment	none	SCF	SCF+IL3	SCF+M-CSF	SCF	SCF+IL3	SCF+M-CSF
biological/technical replicate
006/a	8.89	38.6	29.5	70.8	27.8	34.1	57.7
006/b	9.19	34.4	29.9	67.1	27.3	21.7	59.5
006/c	9.19	32.8	47	68.2	25.1	30.2	57.4
007/a	21	21.4	21.3	63	11.6	22.9	62.4
007/b	20.9	19.2	19.6	61.6	18.2	23	58.1
007/c	20.8	11.6	10.3	50.4	7.3	15.5	60.4
008/a	13	14.5	31	43.7	25.5	51.8	66.5
008/b	13.1	14.9	39.8	33.9	20.5	47	62.4
008/c	13.5	5.69	30.1	34.3	15.4	54.4	62.8
009/a	20	11.7	28.6	50.6	22.7	35.2	66.5
009/b	19.9	19.7	35.3	47.7	21.7	45.8	62.4
009/c	19.7	15.9	41.1	50.9	18.4	65.7	60.4
010/a	20.4	5.88	18.3	26.2	20.9	30.2	57.2
010/b	20.3	12.3	14.6	36.6	25.9	10.9	53
010/c	19.6	13.3	6.74	27.3	21	22.9	48.8
donors = 006 - 010 (n = 5)
technical replicates = a - c (n = 3)
