# Supplementary material for: M‐CSF directs myeloid and NK cell differentiation to protect from CMV after hematopoietic cell transplantation
Source: EMBO Mol Med. 2023 Aug 28;15(11):e17694. doi: 10.15252/emmm.202317694 (PMC10630876; doi:10.15252/emmm.202317694)
Supplement: Supplementary file 13 — Source Data for Figure 7 [file EMMM-15-e17694-s004.zip › Figure 7/7K/7K.xlsx]

## Sheet: 7K - CD11b+CD66b-HLA-DR+
day	0	5	5	5	9	9	9
cytokine treatment	none	SCF	SCF+IL3	SCF+M-CSF	SCF	SCF+IL3	SCF+M-CSF
biological/technical replicate
006/a	2.65	33.1	72	74.7	28.2	67	70.2
006/b	2.89	43.8	68.3	73	60.1	57.6	81.6
006/c	3	43	64.7	81.6	29.3	54.2	71.2
007/a	6.49	22.3	51.9	71	34.9	47.1	33.6
007/b	7.12	13.8	47.5	60	19	34.4	68.9
007/c	6.52	29	44.6	72.3	14.3	43.8	62.2
008/a	3.84	3.28	22.4	23.1	29.4	16.5	21.6
008/b	4.05	10.5	32.8	19.3	25.3	27.6	37.9
008/c	4.01	9.45	35.1	20.1	8.51	27.3	29.6
009/a	1.07	6.72	23.7	49.7	4.58	29	43.9
009/b	1.14	6.2	26.5	54.8	4.35	30.9	40.8
009/c	1.33	8.21	24.6	54.6	4.21	21.6	28.2
010/a	0.3	6.56	8.89	27.8	13.2	14.6	37.6
010/b	0.29	3.44	25.1	28.3	16	23.2	28.9
010/c	0.27	7.79	9.94	12.3	6.99	9.35	23.1
donors = 006 - 010 (n = 5)
technical replicates = a - c (n = 3)
