# Supplementary material for: M‐CSF directs myeloid and NK cell differentiation to protect from CMV after hematopoietic cell transplantation
Source: EMBO Mol Med. 2023 Aug 28;15(11):e17694. doi: 10.15252/emmm.202317694 (PMC10630876; doi:10.15252/emmm.202317694)
Supplement: Supplementary file 13 — Source Data for Figure 7 [file EMMM-15-e17694-s004.zip › Figure 7/7I/7I.xlsx]

## Sheet: 7I - CD14+ Mo-Macs
day	0	5	5	5	9	9	9
cytokine treatment	none	SCF	SCF+IL3	SCF+M-CSF	SCF	SCF+IL3	SCF+M-CSF
biological/technical replicate
006/a	65.4	55.1	68.6	87.1	35.4	44.1	75.6
006/b	66.9	50.2	73.7	84.1	38	56.4	77.2
006/c	64.3	49.5	74	83.4	35.6	64	74.6
007/a	67.4	34	44.9	72.2	17.3	51.2	67.5
007/b	68	32.6	43.2	70.8	25.4	48.6	64.1
007/c	66.6	21.2	31.3	60.9	12.5	42.4	65.5
008/a	73.1	27.4	60.5	54.7	30.7	77.3	75.4
008/b	73.7	21.9	66.3	56	23.8	65.8	75.1
008/c	74	9.67	56.8	55.9	19.7	77.9	67.8
009/a	78.2	21.4	57.6	59.5	31.6	72.8	76.2
009/b	75.9	31.5	70.6	58.2	33.1	76.9	68.1
009/c	78.4	33.8	69.4	58	24.5	82.4	75.9
010/a	67.9	9.14	50	43.7	32.9	53.5	64.7
010/b	67	23.4	42	41.3	40.1	21	63.8
010/c	67.1	24.9	29.9	45.4	33.2	36.5	52.7
donors = 006 - 010 (n = 5)
technical replicates = a - c (n = 3)
