# Supplementary material for: M‐CSF directs myeloid and NK cell differentiation to protect from CMV after hematopoietic cell transplantation
Source: EMBO Mol Med. 2023 Aug 28;15(11):e17694. doi: 10.15252/emmm.202317694 (PMC10630876; doi:10.15252/emmm.202317694)
Supplement: Supplementary file 13 — Source Data for Figure 7 [file EMMM-15-e17694-s004.zip › Figure 7/7G/7G.xlsx]

## Sheet: 7G - GMPs
day	0	5	5	5	9	9	9
cytokine treatment	none	SCF	SCF+IL3	SCF+M-CSF	SCF	SCF+IL3	SCF+M-CSF
biological/technical replicate
006/a	5.24	25.4	8.94	17.8	15.9	16.2	27.8
006/b	4.7	15.6	6.52	14.2	22.8	12.6	56
006/c	2.72	20	9.07	26.3	16.7	11	43.5
007/a	6.72	17.8	10.1	28.4	10.8	10.9	12.5
007/b	9.54	19	10.7	14.9	12.9	6.88	43.3
007/c	9.14	22.4	8.05	23.4	9.12	9.89	33.8
008/a	1.56	8.52	20.1	13.3	9.29	26.5	20.4
008/b	2.95	6.81	22.2	20	6.56	32.4	25.2
008/c	3.53	5.66	25.8	19.9	4.34	26.3	18.4
009/a	2.4	14.3	10.2	26.2	18.6	32.8	44.2
009/b	3.03	8.23	13.1	16.2	16.9	23.6	28.7
009/c	2.54	8.09	10.5	24.7	11	13.4	29.1
010/a	4.56	6.13	9.34	32.2	40.6	65.9	75.6
010/b	4.36	5.03	5.13	23.9	41.8	59.6	67.1
010/c	7.17	6.51	9.22	12.5	37.1	64	75.9
donors = 006 - 010 (n = 5)
technical replicates = a - c (n = 3)
