# Supplementary material for: M‐CSF directs myeloid and NK cell differentiation to protect from CMV after hematopoietic cell transplantation
Source: EMBO Mol Med. 2023 Aug 28;15(11):e17694. doi: 10.15252/emmm.202317694 (PMC10630876; doi:10.15252/emmm.202317694)
Supplement: Supplementary file 13 — Source Data for Figure 7 [file EMMM-15-e17694-s004.zip › Figure 7/7H/7H.xlsx]

## Sheet: 7H - HLA-DR+ GMPs
day	0	5	5	5	9	9	9
cytokine treatment	none	SCF	SCF+IL3	SCF+M-CSF	SCF	SCF+IL3	SCF+M-CSF
biological/technical replicate
006/a	0	81.1	35.2	59.5	44.9	55.8	63.6
006/b	0	68.8	60	75	49	42.6	87
006/c	0	78.3	71.7	83.3	45.5	51.7	77.7
007/a	0	82	31.7	80.3	22.5	9.16	11.5
007/b	3.03	84.5	38.4	60.3	49.7	14.4	57.9
007/c	0	82.3	29.1	67.5	24.5	13.6	58.4
008/a	0	5.62	0.68	12.5	28.3	4.58	39.8
008/b	0	5.33	13	25.9	11.7	7.32	37.5
008/c	0	4.46	4.49	23.9	9.43	5	28.1
009/a	0	72.4	4.81	58.6	33.3	8.16	48.8
009/b	0	56	8.95	56.4	50	12.7	43.6
009/c	0	63.4	6.74	77	15.8	5.62	32.7
010/a	0	75.5	48.5	82.2	29.9	10.4	66.4
010/b	0	58	49.5	80.8	31.8	32.7	70.7
010/c	0	55.3	12.6	49.4	19.1	4.85	66.2
donors = 006 - 010 (n = 5)
technical replicates = a - c (n = 3)
