# Supplementary material for: M‐CSF directs myeloid and NK cell differentiation to protect from CMV after hematopoietic cell transplantation
Source: EMBO Mol Med. 2023 Aug 28;15(11):e17694. doi: 10.15252/emmm.202317694 (PMC10630876; doi:10.15252/emmm.202317694)
Supplement: Supplementary file 14 — Source Data for Figure 8 [file EMMM-15-e17694-s012.zip]

Archive with 58 entries (49 files):
- Figure 8/
- __MACOSX/._Figure 8
- Figure 8/.DS_Store
- __MACOSX/Figure 8/._.DS_Store
- Figure 8/8F/
- __MACOSX/Figure 8/._8F
- Figure 8/8A/
- __MACOSX/Figure 8/._8A
- Figure 8/8D/
- __MACOSX/Figure 8/._8D
- Figure 8/8C/
- __MACOSX/Figure 8/._8C
- Figure 8/8B/
- __MACOSX/Figure 8/._8B
- Figure 8/8E/
- __MACOSX/Figure 8/._8E
- Figure 8/8F/8F.xlsx
- __MACOSX/Figure 8/8F/._8F.xlsx
- Figure 8/8F/GrB IL-3.tiff
- __MACOSX/Figure 8/8F/._GrB IL-3.tiff
- Figure 8/8F/GrB M-CSF.tiff
- __MACOSX/Figure 8/8F/._GrB M-CSF.tiff
- Figure 8/8A/CD11b IL15Ra+/
- __MACOSX/Figure 8/8A/._CD11b IL15Ra+
- Figure 8/8A/CD14 IL15Ra+/
- __MACOSX/Figure 8/8A/._CD14 IL15Ra+
- Figure 8/8D/CLIPs IL3.tiff
- __MACOSX/Figure 8/8D/._CLIPs IL3.tiff
- Figure 8/8D/8D.xlsx
- __MACOSX/Figure 8/8D/._8D.xlsx
- Figure 8/8D/CLIPs M-CSF.tiff
- __MACOSX/Figure 8/8D/._CLIPs M-CSF.tiff
- Figure 8/8C/8C.xlsx
- __MACOSX/Figure 8/8C/._8C.xlsx
- Figure 8/8B/8B.xlsx
- __MACOSX/Figure 8/8B/._8B.xlsx
- Figure 8/8E/NKs IL-3.tiff
- __MACOSX/Figure 8/8E/._NKs IL-3.tiff
- Figure 8/8E/NKs M-CSF.tiff
- __MACOSX/Figure 8/8E/._NKs M-CSF.tiff
- Figure 8/8E/8E.xlsx
- __MACOSX/Figure 8/8E/._8E.xlsx
- Figure 8/8A/CD11b IL15Ra+/8A IL-3 d+9.tiff
- __MACOSX/Figure 8/8A/CD11b IL15Ra+/._8A IL-3 d+9.tiff
- Figure 8/8A/CD11b IL15Ra+/8A M-CSF d+9.tiff
- __MACOSX/Figure 8/8A/CD11b IL15Ra+/._8A M-CSF d+9.tiff
- Figure 8/8A/CD11b IL15Ra+/8A Base.tiff
- __MACOSX/Figure 8/8A/CD11b IL15Ra+/._8A Base.tiff
- Figure 8/8A/CD11b IL15Ra+/8A SCF d+9.tiff
- __MACOSX/Figure 8/8A/CD11b IL15Ra+/._8A SCF d+9.tiff
- Figure 8/8A/CD14 IL15Ra+/8A M-CSF d+9.tiff
- __MACOSX/Figure 8/8A/CD14 IL15Ra+/._8A M-CSF d+9.tiff
- Figure 8/8A/CD14 IL15Ra+/8A Base.tiff
- __MACOSX/Figure 8/8A/CD14 IL15Ra+/._8A Base.tiff
- Figure 8/8A/CD14 IL15Ra+/8A SCF d+9.tiff
- __MACOSX/Figure 8/8A/CD14 IL15Ra+/._8A SCF d+9.tiff
- Figure 8/8A/CD14 IL15Ra+/8A IL3 d+9.tiff
- __MACOSX/Figure 8/8A/CD14 IL15Ra+/._8A IL3 d+9.tiff
