# Supplementary material for: M‐CSF directs myeloid and NK cell differentiation to protect from CMV after hematopoietic cell transplantation
Source: EMBO Mol Med. 2023 Aug 28;15(11):e17694. doi: 10.15252/emmm.202317694 (PMC10630876; doi:10.15252/emmm.202317694)
Supplement: Supplementary file 14 — Source Data for Figure 8 [file EMMM-15-e17694-s012.zip › Figure 8/8F/8F.xlsx]

## Sheet: 8F - GrB+ NKs in Lin-
day	9	9	9
cytokine treatment	SCF	SCF+IL3	SCF+M-CSF
biological/technical replicate
006/a	9.75	8.89	3.82
006/b	9.11	3.81	4.14
006/c	10.2	9.22	6.36
007/a	3.35	5.69	7.13
007/b	5.8	6.33	8.96
007/c	3.92	6.94	9.91
008/a	2.24	1.14	4.56
008/b	3.18	2.32	7.05
008/c	2.36	0.56	1.72
009/a	4.93	1.54	8.35
009/b	6.09	2.04	9.65
009/c	6.53	2.97	17.6
010/a	6.47	3.32	11.3
010/b	7.07	1.3	6.87
010/c	5.6	1.56	10.3
donors = 006 - 010 (n = 5)
technical replicates = a - c (n = 3)
