# Supplementary material for: M‐CSF directs myeloid and NK cell differentiation to protect from CMV after hematopoietic cell transplantation
Source: EMBO Mol Med. 2023 Aug 28;15(11):e17694. doi: 10.15252/emmm.202317694 (PMC10630876; doi:10.15252/emmm.202317694)
Supplement: Supplementary file 14 — Source Data for Figure 8 [file EMMM-15-e17694-s012.zip › Figure 8/8D/8D.xlsx]

## Sheet: 8D - CLIPs in CD34+
day	0	5	5	5	9	9	9
cytokine treatment	none	SCF	SCF+IL3	SCF+M-CSF	SCF	SCF+IL3	SCF+M-CSF
biological/technical replicate
006/a	17.6	6.29	5.13	26.8	14.3	10.8	17.4
006/b	16.4	8.39	10.4	16.9	14.7	6.6	19.9
006/c	19.4	9.06	6.32	19.2	9.47	4.06	25.9
007/a	20	28.2	16.6	22.4	18.3	7.15	48.6
007/b	19.5	20.3	19.6	32.5	15.8	5.16	32.6
007/c	19.4	28.2	16.5	25.1	17	3.94	34.6
008/a	18.5	11.5	3.46	30.9	28	23.8	40.9
008/b	26.9	7.04	29	49	20.8	29.2	37
008/c	29.9	5.66	11.5	39.7	20.6	31.6	50.3
009/a	36.7	16.7	19.7	42.8	34.5	57.7	49.1
009/b	42.3	16.4	17.2	56.8	19.3	34.4	57
009/c	33.7	14.9	18.6	43.8	19.5	21.8	48
010/a	42	11.4	7	35.1	19.8	17.8	19.7
010/b	38.1	13.8	5.24	32.4	13.4	20.2	17.5
010/c	47.8	13.8	30.8	42.8	29.5	24.5	16.4
donors = 006 - 010 (n = 5)
technical replicates = a - c (n = 3)
