# Supplementary material for: M‐CSF directs myeloid and NK cell differentiation to protect from CMV after hematopoietic cell transplantation
Source: EMBO Mol Med. 2023 Aug 28;15(11):e17694. doi: 10.15252/emmm.202317694 (PMC10630876; doi:10.15252/emmm.202317694)
Supplement: Supplementary file 14 — Source Data for Figure 8 [file EMMM-15-e17694-s012.zip › Figure 8/8C/8C.xlsx]

## Sheet: 8C - IL15Ra+ in CD14+
day	0	5	5	5	9	9	9
cytokine treatment	none	SCF	SCF+IL3	SCF+M-CSF	SCF	SCF+IL3	SCF+M-CSF
biological/technical replicate
006/a	8.09	6.94	5.38	6.32	3.96	3.91	3.64
006/b	5.03	8.41	2.5	5.85	4.13	2.2	3.05
006/c	4.86	7.03	7.72	6.1	2.16	2.75	3.51
007/a	2.37	2.38	4.44	5.33	1.76	1.44	8.75
007/b	2.61	1.65	6.15	4.36	2.67	1.39	9.24
007/c	2.84	1.69	5.4	3.42	1.87	1.57	9.18
008/a	0.35	3.75	1.12	3.4	5.63	1.48	11.5
008/b	0.51	2.96	3.65	6.03	5.07	1.47	6.92
008/c	0.61	2.05	1.63	3.45	4.46	1.19	9.26
009/a	0.41	3.06	3.06	8.02	4.87	2.86	12.3
009/b	0.28	2.79	5.02	9.59	4.01	3.34	12.7
009/c	0.34	1.44	4.43	8.33	3.15	7.04	14.2
010/a	0.38	1.42	2.64	2.17	3.94	3.38	11.5
010/b	0.4	1.22	2.02	2.09	6.48	1.63	10.7
010/c	0.43	1.29	2.76	5.19	4.44	2.95	11.4
donors = 006 - 010 (n = 5)
technical replicates = a - c (n = 3)
