# Supplementary material for: M‐CSF directs myeloid and NK cell differentiation to protect from CMV after hematopoietic cell transplantation
Source: EMBO Mol Med. 2023 Aug 28;15(11):e17694. doi: 10.15252/emmm.202317694 (PMC10630876; doi:10.15252/emmm.202317694)
Supplement: Supplementary file 14 — Source Data for Figure 8 [file EMMM-15-e17694-s012.zip › Figure 8/8B/8B.xlsx]

## Sheet: 8B - IL15Ra+ in CD11b+CD66b-
day	0	5	5	5	9	9	9
cytokine treatment	none	SCF	SCF+IL3	SCF+M-CSF	SCF	SCF+IL3	SCF+M-CSF
biological/technical replicate
006/a	0.79	6.1	4	7.09	9.61	4.77	18.7
006/b	0.7	12.1	4.44	12.5	13.4	5.3	15.4
006/c	0.7	9.01	12.1	7.03	12.2	7.94	16.6
007/a	0.69	3.33	8.95	14	4.09	2.47	2.28
007/b	0.86	1.37	12.2	10.8	2.53	3.85	5.72
007/c	0.87	4.54	10.6	11.1	2.47	6.98	6.36
008/a	0.19	0.39	1.55	5.52	13.4	1.8	5.91
008/b	0.24	3.44	2.08	6.67	12.5	1.75	10.2
008/c	0.69	3.66	1.41	7.13	5.39	1.23	5.96
009/a	0.65	1.8	2.65	4.89	1.5	1.81	8.17
009/b	0.39	1.68	2.35	5.87	1.24	1.54	7.69
009/c	0.37	3.78	2.17	5.05	1.61	3.06	6.31
010/a	0.72	2.54	1.65	2.25	11.5	9.06	9.34
010/b	0.4	1.29	2.77	5.77	13.3	5.98	7.83
010/c	1.11	1.71	3.78	6.4	2.3	7.88	8.18
donors = 006 - 010 (n = 5)
technical replicates = a - c (n = 3)
