# Supplementary material for: M‐CSF directs myeloid and NK cell differentiation to protect from CMV after hematopoietic cell transplantation
Source: EMBO Mol Med. 2023 Aug 28;15(11):e17694. doi: 10.15252/emmm.202317694 (PMC10630876; doi:10.15252/emmm.202317694)
Supplement: Supplementary file 14 — Source Data for Figure 8 [file EMMM-15-e17694-s012.zip › Figure 8/8E/8E.xlsx]

## Sheet: 8E - NKs in Lin-
day	9	9	9
cytokine treatment	SCF	SCF+IL3	SCF+M-CSF
biological/technical replicate
006/a	12	7.37	8.46
006/b	12.8	16.3	9.82
006/c	12.8	10.5	12.9
007/a	4.31	7.95	9.96
007/b	6.99	8.11	12.2
007/c	4.53	8.89	12.8
008/a	3.01	2.69	3.02
008/b	4.12	6.19	8.67
008/c	3.31	3.05	5.2
009/a	5.49	3.41	11.6
009/b	7.81	5.26	19.7
009/c	8.14	5.1	11.9
010/a	7.66	4.94	13.1
010/b	9.48	2.07	8.58
010/c	7.71	2.24	12.5
donors = 006 - 010 (n = 5)
technical replicates = a - c (n = 3)
